# Supplementary material for: Evaluating the efficacy and safety of Anlotinib in conjunction with stereotactic radiosurgery for small cell lung cancer patients with brain metastases
Source: Oncol Res. 2025 Mar 19;33(4):885–94. doi: 10.32604/or.2024.051586 (PMC11964871; doi:10.32604/or.2024.051586)
Supplement: Supplementary file 2 [file OncolRes-33-51586-s002.xlsx]

## Sheet: Sheet1
Table S1-Intracranial Hypertension
Number	GROUP	Intracranial pressure before treatment(mmHg)	Intracranial pressure after treatment(mmHg)
1	CTG	26	18
2	CTG	22	14
3	CTG	15	6
4	CTG	18	11
5	CTG	15	7
6	CTG	16	7
7	CTG	26	19
8	CTG	23	16
9	CTG	25	16
10	CTG	18	10
11	CTG	23	14
12	CTG	15	6
13	CTG	25	17
14	CTG	18	9
15	CTG	18	10
16	CTG	21	14
17	CTG	24	16
18	CTG	22	14
19	CTG	20	13
20	CTG	15	6
21	CTG	21	14
22	CTG	25	17
23	CTG	26	19
24	CTG	26	18
25	CTG	23	16
26	CTG	19	8
27	CTG	18	10
28	CTG	18	12
29	CTG	19	10
30	CTG	18	10
31	CTG	16	7
32	CTG	17	7
33	CTG	17	9
34	CTG	18	9
35	CTG	22	14
36	CTG	18	10
37	CTG	25	17
38	CTG	17	9
39	CTG	18	10
40	CTG	15	6
41	CTG	18	9
42	CTG	16	7
43	CTG	16	7
44	CTG	19	13
45	CTG	26	19
46	SSG	24	31
47	SSG	21	26
48	SSG	18	19
49	SSG	24	30
50	SSG	19	18
51	SSG	17	17
52	SSG	23	28
53	SSG	16	19
54	SSG	22	27
55	SSG	17	17
56	SSG	15	15
57	SSG	24	31
58	SSG	22	27
59	SSG	20	23
60	SSG	15	14
61	SSG	16	16
62	SSG	17	19
63	SSG	17	17
64	SSG	22	27
65	SSG	23	29
66	SSG	16	19
67	SSG	15	14
68	SSG	15	18
69	SSG	16	16
70	SSG	24	30
71	SSG	22	27
72	SSG	15	18
73	SSG	20	24
74	SSG	22	28
75	SSG	23	28
76	SSG	23	28
77	SSG	17	21
78	SSG	16	17
79	SSG	17	19
80	SSG	15	14
81	SSG	17	19
82	SSG	15	19
83	SSG	15	15
84	SSG	23	29
85	SSG	16	16
86	SSG	15	15
87	SSG	23	28
88	SSG	17	16
89	SSG	24	31
90	SSG	17	20
91	SSG	21	25
92	SSG	17	17
93	SSG	21	26
94	SSG	24	31
95	SSG	22	27
96	SSG	17	19
97	SSG	24	30
98	SSG	22	27
